# Supplementary material for: Temperature Dominates Light in Regulating Lycopene During a Critical Period in Postharvest Tomato Fruit
Source: Int J Mol Sci. 2026 May 22;27(11):4690. doi: 10.3390/ijms27114690 (PMC13256695; doi:10.3390/ijms27114690)
Supplement: Supplementary file 1 [file ijms-27-04690-s001.zip]

Archive with 1 entries (1 files):
- ijms-4281287-supplementary.pdf
